# Supplementary material for: Comparative Study of the Lipophilicity of Selected Anti-Androgenic and Blood Uric Acid Lowering Compounds
Source: Molecules. 2022 Dec 25;28(1):166. doi: 10.3390/molecules28010166 (PMC9821840; doi:10.3390/molecules28010166)
Supplement: Supplementary file 1 [file molecules-28-00166-s001.zip]

Archive with 1 entries (1 files):
- molecules-2102356-supplementary.pdf
